# Supplementary material for: Truly Universal Dental Cements vs. Conventional Ones—Comparison of Mechanical Properties
Source: Materials (Basel). 2026 May 14;19(10):2050. doi: 10.3390/ma19102050 (PMC13208859; doi:10.3390/ma19102050)
Supplement: Supplementary file 1 [file materials-19-02050-s001.zip]

Archive with 4 entries (4 files):
- Table S1 diametral tensile strength.xlsx
- Table S1  flexural modulus .xlsx
- Table S1 Flexural Strength.xlsx
- Table S1 Vickers hardness.xlsx
