# Supplementary material for: Truly Universal Dental Cements vs. Conventional Ones—Comparison of Mechanical Properties
Source: Materials (Basel). 2026 May 14;19(10):2050. doi: 10.3390/ma19102050 (PMC13208859; doi:10.3390/ma19102050)
Supplement: Supplementary file 1 [file materials-19-02050-s001.zip › Table S1 diametral tensile strength.xlsx]

## Sheet: DTS
	Mean	Median	Minimum	Maximum	Lower Quartile	Upper Quartile	Quartile Range	Standard Deviation
Calibra Universal	41.062	41.68	36.24	44.7	39.73	42.96	3.23	3.24982
Nexus Universal	41.4	40.9	39.16	45.61	39.96	41.37	1.41	2.50331
Panavia SA Cement Universal	35.15	35.43	29.25	39.56	32.56	38.95	6.39	4.34409
RelyX Universal	39.436	38.78	34.97	44.58	37.14	41.71	4.57	3.78414
SoloCem	46.942	50.21	41.37	50.33	42.59	50.21	7.62	4.55042
Cem SE DC	46.818	50.21	38.62	52.34	42.59	50.33	7.74	5.90372
G-Cem One	49.85	49.17	47.24	53.4	49.08	50.36	1.28	2.27651
Maxcem Elite	43.3	40.26	38.39	56.44	38.98	42.43	3.45	7.50714
Panavia V5	44.222	46	37.93	48.83	41.36	46.99	5.63	4.46758
RelyX U200 Automix	45.36	47.5	39.02	50.17	40.31	49.8	9.49	5.31807
