# Supplementary material for: Truly Universal Dental Cements vs. Conventional Ones—Comparison of Mechanical Properties
Source: Materials (Basel). 2026 May 14;19(10):2050. doi: 10.3390/ma19102050 (PMC13208859; doi:10.3390/ma19102050)
Supplement: Supplementary file 1 [file materials-19-02050-s001.zip › Table S1 flexural modulus .xlsx]

## Sheet: Arkusz1
	Mean	Median	Minimum	Maximum	Lower Quartile	Upper Quartile	Quartile Range	Standard Deviation
Calibra Universal	6010	5970	5590	6440	5880	6170	290	318.355
Nexus Universal	7076	6750	6660	7980	6750	7240	490	554.464
Panavia SA Cement Universal	3812	3920	3360	4160	3470	4150	680	376.922
RelyX Universal	3638	3660	3360	3850	3590	3730	140	182.675
SoloCem	6276	6110	5220	7270	6060	6720	660	770.474
Cem SE DC	8092	8110	7750	8550	7880	8170	290	307.441
G-Cem One	6604	6560	6450	6890	6530	6590	60	168.167
Maxcem Elite	6882	6920	5830	8160	6390	7110	720	871.131
Panavia V5	7804	7930	7300	8320	7420	8050	630	431.312
RelyX U200 Automix	7804	7930	7300	8320	7420	8050	630	431.312
