# Supplementary material for: Truly Universal Dental Cements vs. Conventional Ones—Comparison of Mechanical Properties
Source: Materials (Basel). 2026 May 14;19(10):2050. doi: 10.3390/ma19102050 (PMC13208859; doi:10.3390/ma19102050)
Supplement: Supplementary file 1 [file materials-19-02050-s001.zip › Table S1 Flexural Strength.xlsx]

## Sheet: Arkusz1
	Mean	Median	Minimum	Maximum	Lower Quartile	Upper Quartile	Quartile Range	Standard Deviation
Calibra Universal	75.74	77.1	68.6	83.4	68.7	80.9	12.2	6.85004
Nexus Universal	100.48	105	84.4	114	93	106	13	11.7069
Panavia SA Cement Universal	73.02	74.1	69.1	75.8	72	74.1	2.1	2.57235
RelyX Universal	90.74	88.6	77.5	99.7	88.4	99.5	11.1	9.25165
SoloCem	102.78	105	89.9	110	103	106	3	7.63819
Cem SE DC	87.38	90.2	70.6	97.7	87.2	91.2	4	10.1322
G-Cem One	114.4	114	105	122	112	119	7	6.58027
Maxcem Elite	85.32	85.2	77.9	93.7	80.6	89.2	8.6	6.37628
Panavia V5	90.7	91.3	84.5	96.5	89.8	91.4	1.6	4.2936
RelyX U200 Automix	100.4	99.2	96.6	109	97.5	99.7	2.2	4.9684
