# Supplementary material for: Truly Universal Dental Cements vs. Conventional Ones—Comparison of Mechanical Properties
Source: Materials (Basel). 2026 May 14;19(10):2050. doi: 10.3390/ma19102050 (PMC13208859; doi:10.3390/ma19102050)
Supplement: Supplementary file 1 [file materials-19-02050-s001.zip › Table S1 Vickers hardness.xlsx]

## Sheet: Arkusz1
	Mean	Median	Minimum	Maximum	Lower Quartile	Upper Quartile	Quartile Range	Standard Deviation
Calibra Universal	38	38	36	39	37	39	2	1.11803
Nexus Universal	38.5556	38	36	42	38	39	1	2.00693
Panavia SA Cement Universal	29.3333	30	26	31	29	31	2	2
RelyX Universal	27.2222	27	25	31	26	28	2	1.71594
SoloCem	34.4444	35	32	37	33	35	2	1.74005
Cem SE DC	45.3333	46	43	47	44	46	2	1.41421
G-Cem One	40.6667	41	39	42	40	41	1	1
Maxcem Elite	37.1111	38	32	40	37	39	2	2.80377
Panavia V5	19.5556	19	15	26	16	22	6	3.71184
RelyX U200 Automix	68.4444	69	65	72	66	70	4	2.60342
